# Supplementary material for: An oral health optimized diet can reduce gingival and periodontal inflammation in humans - a randomized controlled pilot study
Source: BMC Oral Health. 2016 Jul 26;17:28. doi: 10.1186/s12903-016-0257-1 (PMC4962497; doi:10.1186/s12903-016-0257-1)
Supplement: Additional file 2: — “Dataset.xlsx” contains the total anonymized dataset including group affiliation, gender, age, BMI, PI, GI, BOP, PISA, PD, CAL, and compliance values regarding the recommended nutrition. (XLSX 17 kb) [file 12903_2016_257_MOESM2_ESM.xlsx]

## Sheet: PA
Group	Participant	Appointment	Control_Exp	Gender	Age	BMI	PI	GI	BOP	PISA	ST	CAL	%_PD_≥5	Vit_C	Omega3	Fibers	Vit_D	Antioxidants	Carb_Reduction	Alcohol
1	1	1	1	1	34	25.1	0.805	1.438						0.5	0	0	0	1	0	0
1	1	2	1	1	34	25.7	1.086	1.438	0.292	410.98	2.45	2.53	1	0.5	0	0	0	1	0	0
1	1	5	1	1	34	25	0.992	0.914						1	1	1	1	1	1	0
1	1	6	1	1	34	24.9	1.031	0.859						1	1	1	1	1	1	0
1	1	7	1	1	34	24.5	1.109	0.789						1	1	1	1	1	1	0
1	1	8	1	1	34	24.4	1.227	0.555	0.198	259.54	2.17	2.23	1	1	1	1	1	1	1	0
1	2	1	1	0	29	23.8	0.211	0.159						0	0.1	0	0	1	0	0.25
1	2	2	1	0	29	24.3	1.273	0.68	0.318	374.01	2.03	2.09	0	0.4	0	0.1	0	1	0	0.6
1	2	5	1	0	29	23.3	1	0.766						0.1	0.9	1	0.7	1	1	0.6
1	2	6	1	0	29	23.4	0.844	0.648						0.4	1	1	0.9	1	1	0.3
1	2	7	1	0	29	22.9	0.762	0.579						0.4	1	1	0.9	1	1	0.1
1	2	8	1	0	29	23	0.586	0.391	0.177	223.78	1.9	1.97	0	0.4	1	1	1	1	1	0.3
1	3	1	1	1	70	28.8	1.861	1.731						0.1	0	0.7	0.1	1	0.1	0
1	3	2	1	1	70	28.9	1.833	1.593	0.827	1403.12	3.02	3.68	8	0.4	0	0.7	0	1	0.2	0
1	3	5	1	1	70	28.6	1.954	1.509						1	0.9	0.7	0	1	0.4	0
1	3	6	1	1	70	28.3	1.787	1.269						1	1	0.7	0	1	0.7	0
1	3	7	1	1	70	28.5	1.833	1.139						1	1	1	0.1	1	0.9	0
1	3	8	1	1	70	28.4	1.813	1.046	0.377	661.24	3.01	3.51	4.9	1	1	1	0.1	1	0.9	0
1	4	1	1	0	47	21.9	0.196	0.438						1	0.3	0.7	1	1	0.4	0.7
1	4	2	1	0	47	21.8	0.464	0.768	0.351	419.69	2.16	2.29	0	0.7	0.3	0.6	0.1	1	0.3	0.7
1	4	5	1	0	47	21.1	0.081	0.107						0.3	1	1	0.1	1	0.9	0.3
1	4	6	1	0	47	20.7	0.179	0.313						0.8	0.9	0.9	0	1	0.8	0.3
1	4	7	1	0	47	20.1	0.054	0.098						0.3	1	1	0	1	0.8	0.4
1	4	8	1	0	47	20	0.107	0.179	0.095	100.81	1.86	2.04	0	0.2	0.7	0.7	0	0.9	1	0.3
1	5	1	1	1	32	23.7	1.304	1.134						0.6	0	0.8	0	1	0.1	0.3
1	5	2	1	1	32	23.9	1.25	1.205	0.494	499.51	1.99	2.04	0	0.2	0.1	0.8	1	1	0.1	0.3
1	5	5	1	1	32	21.6	1.098	0.964						1	1	1	1	1	1	0
1	5	6	1	1	32	21.8	0.973	0.545						1	1	1	1	1	1	0
1	5	7	1	1	32	21.9	0.848	0.411						1	1	1	1	1	1	0
1	5	8	1	1	32	21.7	0.893	0.455	0.292	264.07	1.9	2	0	1	1	1	1	1	1	0
1	6	1	1	0	26	20.9	0.508	1.477						0.3	0	0.4	0.1	0.6	0.5	0.4
1	6	2	1	0	26	21.3	0.414	1.328	0.573	763.45	2.24	2.25	0	0.3	0.2	0.5	0	0.9	0.1	0.3
1	6	5	1	0	26	20.9	0.484	0.625						0.4	1	1	0.1	1	1	0
1	6	6	1	0	26	20.5	0.539	0.297						0.6	1	0.7	0.2	1	1	0.6
1	6	7	1	0	26	20.5	0.539	0.422						0.4	1	1	0.1	1	1	0.3
1	6	8	1	0	26	20.5	0.688	0.688	0.313	406.13	2.15	2.16	0	0.8	1	1	0.2	1	1	0.6
1	7	1	1	0	23	24.1	0.545	0.777						0.5	0	0.5	0	0	0.4	0
1	7	2	1	0	23	24.6	0.367	1.08	0.551	488.66	1.73	1.73	0	1	0	0.2	0	0	0.1	0.4
1	7	5	1	0	23	23.3	0.616	0.491						0.9	1	0.9	0.1	0.9	0.9	0.1
1	7	6	1	0	23	23.5	0.429	0.125						0.7	1	1	0.1	0.7	0.9	0
1	7	7	1	0	23	23.8	0.277	0.196						1	1	1	0.2	1	1	0.1
1	7	8	1	0	23	23.4	0.518	0.348	0.119	110.39	1.8	1.8	0	0.8	1	1	0.3	1	1	0
1	9	1	1	0	27	23.2	1.063	1.552						0.7	0	0.3	0	0	0	0
1	9	2	1	0	27	23.2	1.01	1.552	0.813	762.12	2.13	2.14	0	0.2	0	0.3	0	0	0	0
1	9	5	1	0	27	22.8	1.271	1.406						0.6	0.1	0.5	0	0.1	0.6	0
1	9	6	1	0	27	22.6	1.322	1.115						0.7	0	0.6	0	0	0.8	0
1	9	7	1	0	27	22.6	1.323	1.208						0.6	0.1	0.6	0	0.3	0.9	0
1	9	8	1	0	27	22.3	1.146	1.052	0.454	427.85	2.19	2.23	0	0.8	0	0.6	0	0	0.9	0
1	10	1	1	0	28	28.4	0.446	1.098						0.6	0	0.5	0.1	0.4	0.2	0
1	10	2	1	0	28	28.4	0.429	1.205	0.619	712.77	2.11	2.11	0	0.6	0	0.4	0	0.7	0.1	0.7
1	10	5	1	0	28	27.1	0.643	0.571						1	0.3	1	0.1	0.7	1	0.4
1	10	6	1	0	28	27.3	0.625	0.375						0.9	0.3	1	0	0	1	0.3
1	10	7	1	0	28	27	0.616	0.2						1	0.6	1	0	1	1	0.3
1	10	8	1	0	28	26.8	0.75	0.375	0.232	273.61	2.05	2.05	0	1	0.6	1	0.1	1	1	0.7
1	16	1	1	1	28	25.4	0.798	1.202						0.3	0	0.1	0	1	0.1	0.4
1	16	2	1	1	28	25.7	0.683	1.192	0.519	554.52	2.07	2.26	0	0.6	0.1	0.2	0	1	0.1	0.4
1	16	5	1	1	28	24.8	0.712	0.712						0.7	1	0.9	1	1	1	0.1
1	16	6	1	1	28	24.8	0.827	0.635						0.9	1	0.9	1	1	1	0.4
1	16	7	1	1	28	24.8	0.644	0.333						0.9	1	0.8	1	1	1	0.1
1	16	8	1	1	28	24.9	0.673	0.279	0.16	120.92	2.06	2.23		0.9	1	1	1	1	1	0.3
2	8	1	2	1	32	21.7	1.017	1.117						0.8	0	0.3	0.1	1	0.3	0
2	8	2	2	1	32	21.7	0.783	1.242	0.615	845.75	2.34	2.35	0	0.2	0	0.2	0.1	0.7	0.4	0
2	8	5	2	1	32	21.7	1.033	1.425						0	0	0.1	0	0.6	0.2	0
2	8	6	2	1	32	21.7	0.892	1.5						0.1	0	0.1	0.1	0.7	0.2	0
2	8	7	2	1	32	21.7	1.075	1.529						0.1	0	0.1	0.6	0.7	0.2	0
2	8	8	2	1	32	21.7	1.667	1.467	0.65	1036.67	2.6	2.63	0	0.1	0	0.1	0.1	0.7	0.2	0
2	11	1	2	0	63	22.4	1.714	1.125						0.5	0.1	0.4	1	1	0.3	0
2	11	2	2	0	63	22.1	1.563	1.116	0.643	1321.38	2.97	4.1	3.6	0.5	0.1	0.9	1	1	0.4	0
2	11	5	2	0	63	21.7	1.723	1.411						0.7	0.1	0.4	1	1	0.2	0
2	11	6	2	0	63	22.1	1.732	1.554						0.7	0.1	0.5	1	1	0.2	0.1
2	11	7	2	0	63	21.7	1.75	1.214						0.4	0	0.8	1	1	0.2	0
2	11	8	2	0	63	21.7	1.741	1.304	0.726	1575.98	3.15	4.29	8.9	0.5	0	0.6	1	1	0.2	0.1
2	12	1	2	0	24	19.4	0.348	0.83						0.5	0.1	0.7	0	0	0.2	0
2	12	2	2	0	24	18.7	0.348	0.821	0.321	356.43	2.14	2.14	0	0.8	0.1	0.9	0	0.3	0.3	0
2	12	5	2	0	24	18.5	0.795	1.063						0.7	0.1	0.8	0	0.1	0.4	0
2	12	6	2	0	24	18.5	0.446	1.304						0.9	0.1	1	0	0.1	0.6	0
2	12	7	2	0	24	18.5	0.411	1.071						0.9	0.1	0.9	0	0.6	0.8	0.3
2	12	8	2	0	24	18.5	0.348	1.009	0.565	667.81	2.28	2.28	0	0.7	0.1	1	0	0.3	0.5	0.3
2	13	1	2	1	25	27.2	0.571	1.063						0.3	0	0.4	0.1	0	0.4	0.6
2	13	2	2	1	25	26.7	0.759	1.116	0.321	394.26	2.28	2.3	0	0.8	0	0.5	0	0	0.4	0.1
2	13	5	2	1	25	27.2	0.804	1.411						0.6	0	0.3	0.1	0.1	0.6	0.3
2	13	6	2	1	25	26.9	0.661	1.349						0.2	0	0.1	0	0.3	0.3	0.1
2	13	7	2	1	25	27.2	0.768	1.205						0.4	0	0.1	0	0	0.2	0.3
2	13	8	2	1	25	26.9	0.83	1.124	0.494	683.03	2.52	2.56	0	0.5	0	0.1	0	0	0.4	0.4
2	15	1	2	0	26	19.2	0.107	0.893						0.7	1	0.7	0	1	0.5	0.7
2	15	2	2	0	26	19.2	0.598	0.929	0.423	393.37	1.8	1.8	0	0.5	1	0.7	0	0.4	0.2	0.3
2	15	5	2	0	26	19.2	0.339	1.17						0.8	1	0.6	0	1	0.1	0.4
2	15	6	2	0	26	19.1	0.464	1.179						0.6	1	0.7	0	1	0.3	0.6
2	15	7	2	0	26	19.2	0.393	1.446						0.2	1	0.5	0	0.6	0.2	0.4
2	15	8	2	0	26	19.2	0.268	1.214	0.768	852.74	2.08	2.08	0	0.5	1	0.6	0	0.7	0.3	0.6
